# Supplementary material for: Combination Therapy with Zoledronic Acid and Parathyroid Hormone Improves Bone Architecture and Strength following a Clinically-Relevant Dose of Stereotactic Radiation Therapy for the Local Treatment of Canine Osteosarcoma in Athymic Rats
Source: PLoS One. 2016 Jun 22;11(6):e0158005. doi: 10.1371/journal.pone.0158005 (PMC4917251; doi:10.1371/journal.pone.0158005)
Supplement: S1 Datasets — (XLSX) [file pone.0158005.s001.xlsx]

## Sheet: Radiograph Severity Scoring
SRT Only								ZA								PTH								ZA/PTH								LPTH
1	2	4	1	1	2	4		2	1	3	3	1	1	3	1	2	2	2	2	3	2			1	3	2	3	1	1	3	1	3	2	1	2	3	3	1
2	3	4	1	2	2	4		3	2	4	4	2	1	4	1	3	3	2	3	4	3			1	4	4	4	1	1	3	1	4	3	1	3	4	3	1
2	2	4	1	2	1	3		2	2	4	4	2	1	4	1	2	3	2	3	3	3			1	4	4	4	1	1	2	1	4	3	1	2	4	3	1
2	2	4	1	2	1	3		2	2	4	4	2	1	4	1	2	3	2	3	3	4			1	4	4	4	1	1	2	1	4	4	1	2	4	2	1
2	2	4	1	2	1	3		2	2	4	4	2	1	4	1	2	3	2	3	3	4			1	4	4	4	1	1	2	1	4	5	1	2	4	2	1
	Day 10	Day 24	Day 38	Day52	Day66
248	1	2	2	2	2
245	2	3	2	2	2
238	4	4	4	4	4
265	1	1	1	1	1
260	1	2	2	2	2
263	2	2	1	1	1
273	4	4	3	3	3
268	2	3	2	2	2
252	1	2	2	2	2
269	3	4	4	4	4
241	3	4	4	4	4
271	1	2	2	2	2
270	1	1	1	1	1
246	3	4	4	4	4
262	1	1	1	1	1
272	2	3	2	2	2
242	2	3	3	3	3
237	2	2	2	2	2
264	2	3	3	3	3
267	3	4	3	3	3
266	2	3	3	4	4
235	1	1	1	1	1
247	3	4	4	4	4
254	2	4	4	4	4
259	3	4	4	4	4
253	1	1	1	1	1
239	1	1	1	1	1
244	3	3	2	2	2
257	1	1	1	1	1
250	3	4	4	4	4
243	2	3	3	4	5
256	1	1	1	1	1
261	2	3	2	2	2
251	3	4	4	4	4
258	3	3	3	2	2
275	1	1	1	1	1
Fractured
	Day 10	Day 24	Day 38	Day 52	Day 66
240	2	5	5	5	5
255	2
236	3	4	4
249	2	3	3	5

## Sheet: Bioluminescence Imaging
	BLI Imaging	G=Glow
		NG=Not Glow
Group	Treatment	Ear tag	Day 0	Day 4	Day 10	Day 18	Day 25	Day 32	Day 39	Day 46	Day 53	Day 60	Day 67
1	SRT	248	G	G	G	G-little	NG
1	SRT	245	G	NG	G	G-little	NG
1	ZA	268	G	G-little	NG	G-Prox&dist	NG
1	ZA	252	G-prox	G-prox&dist	G	G	NG
1	ZA/PTH	239	G-low	G-little	NG	moved to group 3
1	ZA/PTH	235	G-low	NG	NG	NG	NG
1	PTH	249	G	NG	G	G-little	NG
1	PTH	272	G	NG	G	NG	NG
1	LPTH	250	G	G	G	G	G-little	NG
1	LPTH	243	G	G	G	G	NG
	BLI Imaging	G=Glow
		NG=Not Glow
Group	Treatment	Ear tag	Day 0	Day 4	Day 10	Day 18	Day 25	Day 32	Day 39	Day 46	Day 53	Day 60	Day 67
2	LPTH	256	G	NG	NG	NG	NG
2	SRT	238	G	G	NG	G-prox&dist	G	G	NG
2	ZA	269	G-prox	G-strong prox	G-prox&dist	G	G	NG
2	ZA	241	G	G	G	G	NG
2	ZA/PTH	247	G-little	G	G	G	NG
2	ZA/PTH	254	G	G	G	G-prox&dist	NG
2	PTH	240	G-little	G	NG	G-prox&mid	NG
2	PTH	255	G-prox&dist	NG	G	Euth. 9/16
2	SRT	236	G	G	G	G	NG	Euth. 10/10
2	LPTH	261	G	G	G	G-Prox&dist	NG
	BLI Imaging	G=Glow
		NG=Not Glow
Group	Treatment	Ear tag	Day 0	Day 4	Day 10	Day 18	Day 25	Day 32	Day 39	Day 46	Day 53	Day 60	Day 67
3	SRT	265	G-strong prox	G-mid	G-mid	G	NG
3	LPTH	251	G-prox&dist	G-dist,little prox	G-most dist, little prox	NG	NG
3	ZA	271	G	NG	G	NG	NG
3	ZA	270	G-strong prox	NG	NG	NG	NG
3	ZA/PTH	259	G-prox&dist	G-dist,little prox	G-most dist, little prox	NG	NG
3	ZA/PTH	253	G-prox&dist	NG	G	G	NG
3	PTH	242	G	G	G	G	G	NG
3	PTH	237	G	G	G-Strong Prox & mild mid	G	NG
3	LPTH	258	G	NG	NG	G	NG
3	SRT	260	G	NG	G	G	NG
3	ZA/PTH	239	G	NG	NG	NG-little hair	NG
	BLI Imaging	G=Glow
		NG=Not Glow
Group	Treatment	Ear tag	Day 0	Day 4	Day 11	Day 18	Day 25	Day 32	Day 39	Day 46	Day 53	Day 60	Day 67
4	SRT	263	G-Prox&Dist	G	G-mid?	G-mid	NG
4	SRT	273	G-strong prox	G-prox&dist	G	G	NG
4	ZA	246	G-prox	G-strong prox,mid&dist	G	G	NG
4	ZA	262	G	NG	NG	NG	NG-scab
4	ZA/PTH	244	G-prox&dist	G-prox&dist	G	G	NG
4	ZA/PTH	257	NG?	G-strong prox	NG	NG	NG-scab
4	PTH	264	G-strong prox	NG	G-dist&prox	G-prox&dist	NG
4	PTH	267	G-prox&dist	NG	NG	G	NG
4	LPTH	275	G-mid	G-prox	G-mid	G-mid	NG
4	PTH	266	G	G	G	G	G	NG

## Sheet: uCT Whole Bone Analysis 
BV
	SRT Only	ZA	PTH	ZA/PTH	LPTH
	21.401	25.8322	22.7011	26.4535	24.2739
	28.1677	43.8165	16.7848	26.9373	14.8228
	31.1528	26.466	26.9416	31.5782	20.7729
	16.9327	31.4131	24.3278	46.9972	27.392
	26.2797	39.2345	15.2286	28.7177	29.0146
	23.2252	29.9171	23.3117	47.4086	17.5223
	23.4808	24.8447	30.892	24.9568	18.951
		28.4671		44.6288
BMD
	SRT Only	ZA	PTH	ZA/PTH	LPTH
	952.422	988.966	1055	1013.18	999.152
	1033.46	986.733	988.341	1068.85	993.97
	1069.65	1048.03	1017.02	1051.6	1023.37
	1065	1074.74	1013	992.63	1059.02
	1048.47	1003.35	998.884	1079.66	1009.61
	1086.45	981.55	1004.78	952.243	993.791
	990.396	1075.82	1015.59	1060.71	1069.83
		1059.38		1009.78
pMOI
	SRT Only	ZA	PTH	ZA/PTH	LPTH
	18.8251	26.4261	11.9737	15.6443	16.614
	14.5491	42.5692	15.4154	17.0988	13.5747
	11.7301	17.9566	24.0236	19.7805	16.3194
	21.0002	15.7985	11.4258	52.1502	15.5575
	17.918	17.5474	15.8325	18.0079	23.8252
	15.6662	46.8932	20.047	79.3862	10.6308
	14.9178	13.9426	16.1869	13.1873	8.26713
		18.7918		35.7874

## Sheet: uCT Trabecular Analysis
Tb.Th
	SRT Only	ZA	PTH	ZA/PTH	LPTH
	0.1125	0.0867	0.1071	0.1037	0.0919
	0.134	0.1124	0.1168	0.1103	0.1344
	0.0871	0.0785	0.1118	0.0952	0.1114
	0.1196	0.1288	0.1582	0.1125	0.1268
	0.1283	0.1117	0.126	0.1235	0.1083
	0.07	0.1138	0.1514	0.101
	0.1312	0.0873		0.1277
		0.0932
Tb.Sp
	SRT Only	ZA	PTH	ZA/PTH	LPTH
	0.3587	0.1858	0.6804	0.2056	0.8343
	0.4054	0.1521	0.1642	0.2215	0.194
	1.0458	0.2585	0.5968	0.1703	0.4932
	0.1861	0.4352	1.3299	0.2185	0.413
	0.2884	0.5027	0.534	0.4055	0.1964
	0.5629	0.4559	0.1146	1.0107
	0.4028	0.731		0.1973
		0.1851
Tb.N
	SRT Only	ZA	PTH	ZA/PTH	LPTH
	3.5669	5.2873	1.5621	4.7927	1.2772
	3.0122	6.153	6.2406	4.7259	4.584
	1.0028	4.1211	2.1425	5.569	2.3375
	4.9561	2.671	0.8524	5.0476	2.8022
	4.0632	2.2341	2.1701	3.246	4.9495
	1.8598	2.6762	7.4841	1.0373
	3.1144	1.4174		5.0005
		5.7386
BV
	SRT Only	ZA	PTH	ZA/PTH	LPTH
	2.4098	3.551	1.0972	3.2324	0.8758
	2.8765	4.4375	2.4355	4.5114	4.2177
	1.9308	3.0996	2.4413	5.2313	2.5872
	5.3276	3.2132	1.9739	5.1672	3.9059
	3.0997	1.1256	3.2717	5.0488	1.7653
	1.4085	4.9294	4.1756	1.4875
	2.4027	0.5906		4.0402
		2.9419
BMD
	SRT Only	ZA	PTH	ZA/PTH	LPTH
	914.984	926.957	911.767	888.626	852.439
	924.187	938.483	923.74	949.831	946.346
	863.429	924.009	948.312	944.202	938.751
	936.607	921.864	964.306	956.979	923.562
	946.793	833.318	851.188	838.679	947.24
	933.748	880.227	930.62	810.712
	911.767	821.523		955.192
		896.578

## Sheet: uCT Contralateral Control Data
BV - Whole Bone
	Control	PTH Control	ZA Control
	17.7495	23.0605	26.58
	20.3837	24.6508	32.7646
	20.7073	25.6748	25.0033
	23.1795	21.6327
BMD - Whole Bone
	Control	PTH Control	ZA Control
	959.481	1060.54	1056.61
	1087.79	1042.13	1033.28
	1046.51	1037.57	1068.93
	1062.68	1050.89
pMOI - Whole Bone
	Control	PTH Control	ZA Control
	13.6589	15.2685	16.2003
	14.1435	18.6449	17.043
	12.0711	16.6403	22.4936
	18.2412	16.6603
BV - Trabecular
	Control	PTH Control	ZA Control
	4.5103	3.4148	13.0069
	3.8516	2.6691	7.7178
	2.9694	2.6098	6.6728
	5.4922	3.6786
BMD - Trabecular
	Control	PTH Control	ZA Control
	932.139	911.946	926.332
	895.774	903.19	924.277
	818.396	906.942	933.926
	916.414	908.819
Tb.Th - Trabecular
	Control	PTH Control	ZA Control
	0.0668	0.0952	0.0983
	0.0688	0.0756	0.0859
	0.0577	0.0817	0.0841
	0.0653	0.0892
Tb.Sp - Trabecular
	Control	PTH Control	ZA Control
	0.1812	0.3053	0.1472
	0.2091	0.319	0.1666
	0.2141	0.2463	0.0991
	0.1715	0.303
Tb.N - Trabecular
	Control	PTH Control	ZA Control
	5.0223	3.2305	8.5414
	4.4567	3.2298	6.5684
	4.4629	3.034	5.5426
	5.2619	3.7276

## Sheet: Dynamic Histomorphometry
DLS
	SRT Only	ZA	PTH	ZA/PTH	LPTH
	843.21	1108.14	158.42	388.02	408.27
	1088.98	839.23	115.31	1326.78	1452.63
	871.48	508.91	193.28	666.79	2104.82
	1390.33	1521.76	603.2	1720.91	540.26
	688.84	524.05	1089.32	255.14	1555.72
	837.27	196.12	287.93	192.5	365.6
	313.41	1391.45	325.63	445.39	1352.3
		228.93		1146.48
ILW
	SRT Only	ZA	PTH	ZA/PTH	LPTH
	20.0625	15.548	8.505	12.3	7.463
	15.831	23.95	25.92	9.899	10.904
	11.212	15.875	7.757	19.382	17.463
	11.881	17.791	8.582	13.9417	10.8925
	8.68167	16.613	16.112	19.825	17.7343
	19.7233	10.435	13.35	17.82	16.495
	7.98	16.446	6.76	15.0167	22.278
		10.704		13.8912
MAR
	SRT Only	ZA	PTH	ZA/PTH	LPTH
	2.229	1.728	0.945	1.367	0.829
	1.759	2.661	2.88	1.1	1.212
	1.246	1.764	0.862	2.154	1.94
	1.32	1.978	0.954	1.549	1.21
	0.965	1.846	1.79	2.203	1.97
	2.191	1.159	1.483	1.98	1.833
	0.887	1.827	0.751	1.669	2.475
		1.189		1.543
Tpixel Count
	SRT Only	ZA	PTH	ZA/PTH	LPTH
	220440	225045	77104	1046991	420928
	1866297	88488	254835	670390	1013794
	361272	754477	803151	841726	166172
	946246	579533	774437	2672072	675176
	948783	727176	538686	556385	2055384
	685978	871427	441709	1209917	364838
	989375	357033	536188	386704	1027524
		52060		871636

## Sheet: TRAP
Trap Surface
	SRT Only	ZA	PTH	ZA/PTH	LPTH
	2237.74	232.08	235.23	0	338.37
	507.79	250.09	2037.76	64.09	1113.78
	469.3	40.73	675.64	77.85	691.81
	335.62	313.15	613.77	1276.97	292.47
	742.22	142.76	1042.3	148.99	119.38
	1619.07	1126.16	4526.52	409.97	0
	5690.66	512.92	1842.67	63.73	1424.67
		445.19		483.67
Oc.N
	SRT Only	ZA	PTH	ZA/PTH	LPTH
	11	1	0	0	2
	3	0	8	0	7
	1	1	4	1	5
	1	0	1	6	0
	2	0	4	0	1
	7	7	19	2	0
	22	5	7	0	2
		2		2
Oc.S
	SRT Only	ZA	PTH	ZA/PTH	LPTH
	372.72	39.43	0	0	58.42
	94.45	0	228.31	0	219.15
	41.03	21.49	125.93	25.85	135.91
	11.45	0	33.83	100.97	0
	65.14	0	128.42	0	49.62
	238.07	194.6	700.07	51.1	0
	610.67	119.98	171.27	0	34.83
		53.83		53.3

## Sheet: Von Kossa
Osteoid.Width
	SRT Only	ZA	PTH	ZA/PTH	LPTH
	1.80357	1.64	0	3.14	1.64
	1.86571	1.3	2.94	3.05412	6.97
	3.07	4.55364	2.48	0	2.912
	0	4.495	0	4.21	1.21
	1.788	1.2	1.48	1.79333	0.74
	1.57136	4.29167	0	1.215	3.41
	1.60143	1.54333	2.27	3.42	1.97
		2.44955		2.74
Osteoid.Surface
	SRT Only	ZA	PTH	ZA/PTH	LPTH
	1401.72	43.42	0	22.74	47.67
	742.87	369.64	95.41	889.46	21.52
	58.46	1629.41	823.77	0	525.88
	0	246.44	0	46.21	15.17
	327.8	32.42	46.26	96.97	173.28
	1519.84	297.08	0	111.85	10.77
	361.04	369.17	708.6	22.67	384.91
		2250.42		20.3
Ob.N
	SRT Only	ZA	PTH	ZA/PTH	LPTH
	61	1	0	1	1
	35	14	3	30	1
	2	48	30	0	22
	0	13	0	2	1
	22	2	1	7	7
	77	14	0	8	2
	24	16	35	1	23
		124		0
